# Supplementary material for: Acute inflammatory profiles differ with sex and age after spinal cord injury
Source: J Neuroinflammation. 2021 May 13;18:113. doi: 10.1186/s12974-021-02161-8 (PMC8120918; doi:10.1186/s12974-021-02161-8)
Supplement: Supplementary file 1 — Additional file 1. [file 12974_2021_2161_MOESM1_ESM.xlsx]

## Sheet: With Pointless excluded
Additonal File 1: Gene list of Nanostring codeset.
Exclusion Reason		Probe Name	Class	Analyte Type	Identifier	Accession	Position	Target Sequence	Tm CP	Tm RP	HUGO Gene	Tot Isoforms	Isoforms Hit By Probe	# Hit
	1	Arg1	Endogenous	mRNA	Arg1	NM_007482.3	627-726	GTACATTGGCTTGCGAGACGTAGACCCTGGGGAACACTATATAATAAAAACTCTGGGAATTAAGTATTTCTCCATGACTGAAGTAGACAAGCTGGGGATT	82	81	Arg1	1	NM_007482.3	1
	2	C1qa	Endogenous	mRNA	C1qa	NM_007572.2	567-666	CAGTGCCCGGCTTCTATTACTTCAACTTCCAAGTGATCTCCAAGTGGGACCTTTGTCTGTTTATCAAGTCTTCCTCCGGGGGCCAGCCCAGGGATTCCCT	82	82	C1qa	1	NM_007572.2	1
	3	Ccr2	Endogenous	mRNA	Ccr2	NM_009915.2	2966-3065	ATGAACTAACATAGACAGCTCAGGATTAACAGGGACTTGTGGTTTGTGGTCTGTGGGCTTATCCAAGCATGGTGATTTAGACTCTAAGGTCCGTCTGGAT	79	80	Ccr2	4	XM_011243064.2;XM_006512428.2;NM_009915.2;XM_011243063.1	4
Below Threshold	4	CD40	Endogenous	mRNA	CD40	NM_011611.2	1426-1525	GCTGCCCAAACCCGGTTACCTGATTTTGATCCCTGGGACTTCATGGTAAAAGGGAGAGAACCAAATCCAGAGGGTTGTCATTTGACCTCCATGTGTGCTC	78	82	Cd40	9	NM_170702.2;XM_017317123.1;XM_017317125.1;XM_006499154.3;NM_170704.2;NR_027852.1;XM_006499155.3;NM_011611.2;NM_170703.2	9
	5	CD80	Endogenous	mRNA	CD80	NM_009855.2	211-310	TGGCTTTCCCCATCATGTTCTCCAAAGCATCTGAAGCTATGGCTTGCAATTGTCAGTTGATGCAGGATACACCACTCCTCAAGTTTCCATGTCCAAGGCT	81	83	Cd80	4	XM_017316857.1;XM_006521737.3;NM_009855.2;XM_017316858.1	4
	6	CD86	Endogenous	mRNA	CD86	NM_019388.3	252-351	CAAAACATAAGCCTGAGTGAGCTGGTAGTATTTTGGCAGGACCAGCAAAAGTTGGTTCTGTACGAGCACTATTTGGGCACAGAGAAACTTGATAGTGTGA	83	80	Cd86	4	NM_019388.3;XR_384517.1;XM_011245812.1;XM_006521741.1	4
	7	Chi3l3	Endogenous	mRNA	Chi3l3	XM_992616.1	1094-1193	AATAAGTCATGAACTTTCCTAAATTGAATCCCAGAGTAGTACTAAGATGGATGTCTTGTCTGCTGTACCAGCTGGGAAGAAACAAAAAATGCTCTTCATC	76	82	Chi3l3	0		0
	8	cPLA2	Endogenous	mRNA	cPLA2	NM_008869.2	1526-1625	TACCAAAGCGACAACCAAGCAAGTTGGGTCCATCGGATGCTAATGGCCTTGGTGAGCGACTCGGCTTTATTCAATACCCGAGAAGGACGTGCCGGAAAGG	80	82	Pla2g4a	2	NM_008869.4;NM_001305632.1	2
	9	Cx3cr1	Endogenous	mRNA	Cx3cr1	NM_009987.3	2697-2796	TCCTGTGTTGGTTGTGATAACCATTTCAGAAGTCTCTCCCAGCCTGTTGCTCACGGCGGCATGTCTGATATCTCCTTGGCAGTCTGTATGTTTGTGTCGA	79	79	Cx3cr1	2	NM_009987.4;XM_011242934.1	2
	10	Cybb	Endogenous	mRNA	Cybb	NM_007807.2	1536-1635	ACAGAAGACTCTGTATGGACGGCCCAACTGGGATAACGAGTTCAAGACCATTGCAAGTGAACACCCTAACACCACAATAGGCGTTTTCCTGTGTGGCCCT	82	80	Cybb	2	XM_006527565.3;NM_007807.5	2
	11	Epas1	Endogenous	mRNA	Epas1	NM_010137.3	1444-1543	ATGTGCTGAGTGAGATCGAGAAGAACGACGTGGTGTTCTCCATGGACCAGACCGAATCCCTGTTCAAGCCACACCTGATGGCCATGAACAGCATCTTTGA	85	85	Epas1	1	NM_010137.3	1
	12	Fcgr1	Endogenous	mRNA	Fcgr1	NM_010186.5	186-285	GAGACAGTTCCACACAATGGTTTATCAACGGAACAGCCGTTCAGATCTCCACGCCTAGTTATAGCATCCCAGAGGCCAGTTTTCAGGACAGTGGCGAATA	81	84	Fcgr1	1	NM_010186.5	1
	13	Gapdh	Housekeeping	mRNA	Gapdh	NM_001001303.1	891-990	AGGTTGTCTCCTGCGACTTCAACAGCAACTCCCACTCTTCCACCTTCGATGCCGGGGCTGGCATTGCTCTCAATGACAACTTTGTCAAGCTCATTTCCTG	81	79	Gapdh	3	NM_001289726.1;NM_008084.3;XM_017321385.1	3
	14	GusB	Housekeeping	mRNA	GusB	NM_010368.1	1736-1835	AATACGTGGTCGGAGAGCTCATCTGGAATTTCGCCGACTTCATGACGAACCAGTCACCGCTGAGAGTAATCGGAAACAAGAAGGGGATCTTCACTCGCCA	79	81	Gusb	4	XR_377102.1;XM_011240853.1;NM_010368.1;XM_006504342.2	4
	15	H2-ab1	Endogenous	mRNA	H2-ab1	NM_207105.2	165-264	AAGGCATTTCGTGTACCAGTTCATGGGCGAGTGCTACTTCACCAACGGGACGCAGCGCATACGATATGTGACCAGATACATCTACAACCGGGAGGAGTAC	82	82	H2-Ab1	1	NM_207105.3	1
	16	Hif1-alpha	Endogenous	mRNA	Hif1-alpha	NM_010431.2	1295-1394	ACCATGATATGTTTACTAAAGGACAAGTCACCACAGGACAGTACAGGATGCTTGCCAAAAGAGGTGGATATGTCTGGGTTGAAACTCAAGCAACTGTCAT	84	83	Hif1a	5	XM_006515478.3;XM_017314961.1;NM_010431.2;NM_001313919.1;NM_001313920.1	5
	17	Hmox1	Endogenous	mRNA	Hmox1	NM_010442.2	611-710	CTGGGGAGGGCCTGGCTTTTTTTACCTTCCCGAACATCGACAGCCCCACCAAGTTCAAACAGCTCTATCGTGCTCGAATGAACACTCTGGAGATGACACC	83	81	Hmox1	1	NM_010442.2	1
	18	Hprt	Housekeeping	mRNA	Hprt	NM_013556.2	31-130	TGCTGAGGCGGCGAGGGAGAGCGTTGGGCTTACCTCACTGCTTTCCGGAGCGGTAGCACCTCCTCCGCCGGCTTCCTCCTCAGACCGCTTTTTGCCGCGA	82	82	Hprt	1	NM_013556.2	1
Below Threshold	19	Iba1	Endogenous	mRNA	Iba1	NM_181748.2	635-734	TGGATTGGCCCAACCGCATAGGAGAAATCTCATGGGATGTGTTTTTTGTGACTTTGAACTTCCTGGTGCCGGGACTGGTCATTGTGATCAGTTACTCCAA	79	81	Ffar4	1	NM_181748.2	1
	20	Ikbkb	Endogenous	mRNA	Ikbkb	NM_010546.2	499-598	CTTACCCTGCTGAGTGACATCGCATCGGCTCTTAGATACCTTCACGAAAACAGAATCATCCATCGAGACCTGAAGCCAGAAAACATCGTTCTGCAGCAAG	82	82	Ikbkb	7	NM_001159774.1;XM_006509023.3;XM_006509022.3;XM_006509021.2;XM_006509019.3;NM_010546.2;XM_006509020.3	7
Below Threshold	21	Il10	Endogenous	mRNA	Il10	NM_010548.1	986-1085	GGGCCCTTTGCTATGGTGTCCTTTCAATTGCTCTCATCCCTGAGTTCAGAGCTCCTAAGAGAGTTGTGAAGAAACTCATGGGTCTTGGGAAGAGAAACCA	78	78	Il10	1	NM_010548.2	1
Below Threshold	22	Il12b	Endogenous	mRNA	Il12b	NM_001303244.1	415-514	TCAAAAACAAGACTTTCCTGAAGTGTGAAGCACCAAATTACTCCGGACGGTTCACGTGCTCATGGCTGGTGCAAAGAAACATGGACTTGAAGTTCAACAT	82	83	Il12b	1	NM_001303244.1	1
	23	Il1b	Endogenous	mRNA	Il1b	NM_008361.3	1121-1220	GTTGATTCAAGGGGACATTAGGCAGCACTCTCTAGAACAGAACCTAGCTGTCAACGTGTGGGGGATGAATTGGTCATAGCCCGCACTGAGGTCTTTCATT	82	80	Il1b	2	NM_008361.4;XM_006498795.3	2
Below Threshold	24	Il27ra	Endogenous	mRNA	Il27ra	NM_016671.3	199-298	GCGACCTGGAGACTCCACCTGTGCTGTATCACCAGAGTCAGAAATACCATCCCAATAGAGTCTGGGAGGTGAAGGTGCCTTCCAAACAGAGTTGGGTGAC	82	83	Il27ra	4	XM_011248438.2;XR_001778452.1;NM_016671.3;XM_011248437.1	4
	25	Il4ra	Endogenous	mRNA	Il4ra	NM_001008700.3	2909-3008	CCCACAGCAGTGCTGACGTTCCTAAGTCCTGGGCTTTCCTAGCTGATGTTGTCCTACCTACTCAGTCCCATTTTGTCCACCGAATAGACCTGTCACTCAA	81	80	Il4ra	2	NM_001008700.3;XM_006507388.1	2
Below Threshold	26	Il6	Endogenous	mRNA	Il6	NM_031168.1	41-140	CTCTCTGCAAGAGACTTCCATCCAGTTGCCTTCTTGGGACTGATGCTGGTGACAACCACGGCCTTCCCTACTTCACAAGTCCGGAGAGGAGACTTCACAG	82	82	Il6	2	NM_031168.2;NM_001314054.1	2
	27	Manf	Endogenous	mRNA	Manf	NM_029103.3	156-255	AGGACCTCAAAGACAGAGATGTCACATTTTCACCAGCCACTATTGAAGAAGAACTTATAAAGTTTTGCCGTGAAGCAAGAGGCAAAGAGAATCGGTTGTG	82	79	Manf	1	NM_029103.3	1
Below Threshold	28	Marco	Endogenous	mRNA	Marco	NM_010766.2	351-450	GCACAGAAGACAGAGCCGATTTTGACCAAGCTATGTTCCCTGTGATGGAGACCTTCGAAATCAATGATCCAGTGCCCAAGAAGAGAAATGGGGGGACCTT	82	79	Marco	1	NM_010766.2	1
	29	Mrc1	Endogenous	mRNA	Mrc1	NM_008625.1	3993-4092	GTTCCGAAATGTTGAAGGGAAGTGGCTTTGGTTGAACGACAATCCTGTCTCCTTTGTCAACTGGAAAACAGGCGATCCCTCTGGTGAACGGAATGATTGT	80	83	Mrc1	1	NM_008625.2	1
	30	Nfe2l2	Endogenous	mRNA	Nfe2l2	NR_132727.1	145-244	AGCAGGCTATCTCCTAGTTCTCCGCTGCTCGGACTAGCCATTGCCGCCGCCTCACCTCTGCTGCAAGTAGCCTCGCCGTCGGGGAGCCCTACCACAGCGT	84	86	Nfe2l2	2	NR_132727.1;NM_010902.4	2
Below Threshold	31	Nos2	Endogenous	mRNA	Nos2	NM_010927.3	3716-3815	CCCCCCTCCTCCACCCTACCAAGTAGTATTGTACTATTGTGGACTACTAAATCTCTCTCCTCTCCTCCCTCCCCTCTCTCCCTTTCCTCCCTTCTTCTCC	81	81	Nos2	4	NM_010927.4;NM_001313921.1;NM_001313922.1;XM_006532446.3	4
Below Threshold	32	Nox1	Endogenous	mRNA	Nox1	NM_172203.1	476-575	CTCCAAACATGACAGTGATGTATGCAGCATTTACCAGTATTGCTGGCCTTACTGGAGTGATTGCCACTGTAGCTTTGGTTCTCATGGTAACGTCAGCTAT	80	81	Nox1	2	XM_006528515.3;NM_172203.2	2
	33	P2ry12	Endogenous	mRNA	P2ry12	NM_027571.3	440-539	GATCACCCAGGTTCTCTTCCCATTGCTGTACACCGTCCTGTTCTTTGCTGGGCTCATCACGAACAGCTTGGCAATGAGGATTTTCTTTCAGATCCGCAGT	78	80	P2ry12	4	XM_006502085.3;NM_027571.3;XM_006502083.3;XM_006502084.3	4
	34	Pparg	Endogenous	mRNA	Pparg	NM_011146.1	1061-1160	ACCAAGTGACTCTGCTCAAGTATGGTGTCCATGAGATCATCTACACGATGCTGGCCTCCCTGATGAATAAAGATGGAGTCCTCATCTCAGAGGGCCAAGG	81	82	Pparg	12	XM_006505739.2;XM_017321455.1;NM_001308354.1;XM_006505738.3;NM_011146.3;XM_006505743.3;XR_001785108.1;XM_006505737.3;NM_001308352.1;NM_001127330.2;XM_017321456.1;XM_011241252.1	12
Below Threshold	35	Retnla	Endogenous	mRNA	Retnla	NM_020509.3	165-264	GAATACTGATGAGACCATAGAGATTATCGTGGAGAATAAGGTCAAGGAACTTCTTGCCAATCCAGCTAACTATCCCTCCACTGTAACGAAGACTCTCTCT	84	82	Retnla	1	NM_020509.3	1
	36	Socs3	Endogenous	mRNA	Socs3	NM_007707.2	586-685	CCGCGACAGCTCGGACCAGCGCCACTTCTTCACGTTGAGCGTCAAGACCCAGTCGGGGACCAAGAACCTACGCATCCAGTGTGAGGGGGGCAGCTTTTCG	82	82	Socs3	2	NM_007707.3;XM_011248707.2	2
	37	Sod1	Endogenous	mRNA	Sod1	NM_011434.1	557-656	TGGAGTGATTGGGATTGCGCAGTAAACATTCCCTGTGTGGTCTGAGTCTCAGACTCATCTGCTACCCTCAAACCATTAAACTGTAATCTGAAAAAAAAAA	83	79	Sod1	1	NM_011434.1	1
	38	Sod2	Endogenous	mRNA	Sod2	NM_013671.3	1496-1595	ATAGCTTTGCTCCTGCTTGAGGAGTGCTTATTATGAGAGGAAGGTAATGGTGCCTCTGGGTTTTCTATAGGCAGACATGCAAAAACAGCTAATCTTGTCT	82	80	Sod2	1	NM_013671.3	1
	39	Stat1	Endogenous	mRNA	Stat1	NM_009283.3	1591-1690	ACGCTGGGAACAGAACTAATGAGGGGCCTCTCATTGTCACCGAAGAACTTCACTCTCTTAGCTTTGAAACCCAGTTGTGCCAGCCAGGCTTGGTGATTGA	82	80	Stat1	6	NM_001205314.1;XM_006495811.3;XM_017319463.1;NM_009283.4;XM_017319464.1;NM_001205313.1	6
	40	STAT3	Endogenous	mRNA	STAT3	NM_213659.2	1361-1460	AGCTTAAAATTAAAGTGTGCATTGATAAAGACTCTGGGGATGTTGCTGCCCTCAGAGGGTCTCGGAAATTTAACATTCTGGGCACGAACACAAAAGTGAT	80	82	Stat3	5	NM_011486.5;NM_213660.3;XM_011248846.2;NM_213659.3;XM_017314401.1	5
	41	Stat6	Endogenous	mRNA	Stat6	NM_009284.2	3466-3565	CATTGTATAAGACAGCAACCCAGTATCATTTGGGGAGTAACTATGTGGCTGTGACATGCATAAAGCTCTAGCCTGGGTAACTTGATGCTTCCAGTGTTTC	81	81	Stat6	2	XR_001779497.1;NM_009284.2	2
	42	TgfB1	Endogenous	mRNA	TgfB1	NM_011577.1	1471-1570	GGAGTTGTACGGCAGTGGCTGAACCAAGGAGACGGAATACAGGGCTTTCGATTCAGCGCTCACTGCTCTTGTGACAGCAAAGATAACAAACTCCACGTGG	82	78	Tgfb1	1	NM_011577.2	1
	43	Tmem119	Endogenous	mRNA	Tmem119	NM_146162.2	1551-1650	TGGCTACTCTAAGGGTTCCTGCTGGGCTGGCTTTGCTACGCTTTCCTCAAGCTGCTTTCTTATTACCAGGATGCCTCACAGCTACAAAGTCCAATCTCAC	83	81	Tmem119	2	XM_006530287.3;NM_146162.2	2
	44	Tnf	Endogenous	mRNA	Tnf	NM_013693.2	515-614	TGGATCTCAAAGACAACCAACTAGTGGTGCCAGCCGATGGGTTGTACCTTGTCTACTCCCAGGTTCTCTTCAAGGGACAAGGCTGCCCCGACTACGTGCT	85	85	Tnf	2	NM_001278601.1;NM_013693.3	2
	45	Ucp2	Endogenous	mRNA	Ucp2	NM_011671.4	951-1050	TGTGCTGAGCTGGTGACCTATGACCTCATCAAAGATACTCTCCTGAAAGCCAACCTCATGACAGATGACCTCCCTTGCCACTTCACTTCTGCCTTCGGGG	81	82	Ucp2	2	NM_011671.5;XM_006507579.2	2
	46	Negative	SYSTEM	SYSTEM	NEG_A
	47	Negative	SYSTEM	SYSTEM	NEG_B
	48	Negative	SYSTEM	SYSTEM	NEG_C
	49	Negative	SYSTEM	SYSTEM	NEG_D
	50	Negative	SYSTEM	SYSTEM	NEG_E
	51	Negative	SYSTEM	SYSTEM	NEG_F
	52	Negative	SYSTEM	SYSTEM	NEG_G
	53	Negative	SYSTEM	SYSTEM	NEG_H
	54	Positive	SYSTEM	SYSTEM	POS_A
	55	Positive	SYSTEM	SYSTEM	POS_B
	56	Positive	SYSTEM	SYSTEM	POS_C
	57	Positive	SYSTEM	SYSTEM	POS_D
	58	Positive	SYSTEM	SYSTEM	POS_E
	59	Positive	SYSTEM	SYSTEM	POS_F
Additional File 1: Gene list of Nanostring codeset. All genes examined on a custom Nanostring codeset are presented, with information regarding the targeted RNA sequence, accession number, and targeted isoforms. Several genes were excluded from final analyses due to being bellow detectable limits (at least 2x the geometric mean of negative controls).
